# Supplementary material for: CircRNA expression profiles of breast cancer and construction of a circRNA-miRNA-mRNA network
Source: Sci Rep. 2022 Oct 22;12:17765. doi: 10.1038/s41598-022-21877-y (PMC9588024; doi:10.1038/s41598-022-21877-y)
Supplement: Supplementary file 1 — Supplementary Table S1. [file 41598_2022_21877_MOESM1_ESM.xlsx]

## Sheet: Sheet 1
136 differentially expressed circRNAs in 3 pairs of breast cancer tissues and matched paracancer tissues
id	source_gene	gene symbol	PBCa.1	PBCa.2	PBCa.3	BCa.1	BCa.2	BCa.3	control_mean	case_mean	log2_FC(case_mean/control_mean)	Pvalue	adjusted Pvalue	circRNA
novel_circ_010601	ENSG00000159128	IFNGR2	0.001	0.001	0.001	1361.77	1254.83	2767.04	0.001	1794.55	20.7752	0.000306695	0.0455379	hsa_circ_0001185
novel_circ_008209	ENSG00000127663	KDM4B	0.001	0.001	0.001	1297.44	665.128	910.09	0.001	957.552	19.869	0.000197401	0.04196	hsa_circ_0002926
novel_circ_010531	ENSG00000180530	NRIP1	0.001	0.001	0.001	872.108	980.55	877.915	0.001	910.191	19.7958	7.67e-06	0.0211793	hsa_circ_0004771
novel_circ_013313	ENSG00000113384	GOLPH3	0.001	0.001	0.001	986.482	908.552	813.565	0.001	902.866	19.7842	1.66e-05	0.0229692	hsa_circ_0001470
novel_circ_013698	ENSG00000112893	MAN2A1	0.001	0.001	0.001	822.069	1086.83	661.883	0.001	856.928	19.7088	0.000110721	0.0368374	hsa_circ_0008058
novel_circ_005139	ENSG00000100485	SOS2	0.001	0.001	0.001	625.487	857.124	882.511	0.001	788.374	19.5885	6.6e-05	0.034863	hsa_circ_0007695
novel_circ_007499	ENSG00000062716	VMP1	0.001	0.001	0.001	757.733	658.271	946.861	0.001	787.622	19.5871	6.09e-05	0.034863	hsa_circ_0006508
novel_circ_004670	ENSG00000152520	PAN3	0.001	0.001	0.001	636.21	733.698	946.861	0.001	772.256	19.5587	7.37e-05	0.034863	hsa_circ_0004372
novel_circ_010223	ENSG00000078699	CBFA2T2	0.001	0.001	0.001	611.19	812.554	891.704	0.001	771.816	19.5579	7.04e-05	0.034863	hsa_circ_0003426
novel_circ_001851	ENSG00000015171	ZMYND11	0.001	0.001	0.001	693.397	695.985	923.879	0.001	771.087	19.5565	4.92e-05	0.0318601	hsa_circ_0008225
novel_circ_017681	ENSG00000086758	HUWE1	0.001	0.001	0.001	607.616	846.839	537.78	0.001	664.078	19.341	0.000102677	0.0368374	hsa_circ_0007817
novel_circ_006787	ENSG00000132604	TERF2	0.001	0.001	0.001	450.351	795.411	726.233	0.001	657.332	19.3263	0.00017414	0.0417147	novel
novel_circ_014073	ENSG00000113643	RARS	0.001	0.001	0.001	661.229	627.415	615.919	0.001	634.854	19.2761	2.53e-06	0.00909853	hsa_circ_0001550
novel_circ_012364	ENSG00000197386	HTT	0.001	0.001	0.001	671.952	366.849	859.529	0.001	632.777	19.2713	0.000361662	0.0484897	hsa_circ_0001392
novel_circ_015305	ENSG00000281039		0.001	0.001	0.001	582.596	630.843	684.865	0.001	632.768	19.2713	1.22e-05	0.0229692	hsa_circ_0001693
novel_circ_009009	ENSG00000115310	RTN4	0.001	0.001	0.001	493.241	538.274	818.161	0.001	616.559	19.2339	0.000137722	0.0405626	hsa_circ_0001006
novel_circ_008307	ENSG00000179115	FARSA	0.001	0.001	0.001	639.784	558.845	606.726	0.001	601.785	19.1989	8.74e-06	0.0211793	hsa_circ_0000896
novel_circ_015031	ENSG00000213079	SCAF8	0.001	0.001	0.001	625.487	647.986	349.327	0.001	540.933	19.0451	0.000231496	0.04196	hsa_circ_0078373
novel_circ_014415	ENSG00000196821	C6orf106	0.001	0.001	0.001	500.39	414.848	638.901	0.001	518.046	18.9827	9.05e-05	0.0368374	hsa_circ_0009095
novel_circ_000063	ENSG00000142599	RERE	0.001	0.001	0.001	636.21	404.563	445.852	0.001	495.541	18.9186	0.000110416	0.0368374	hsa_circ_0002158
novel_circ_001392	ENSG00000116668	SWT1	0.001	0.001	0.001	293.085	630.843	546.973	0.001	490.301	18.9033	0.000325096	0.0460652	hsa_circ_0004689
novel_circ_006369	ENSG00000153406	NMRAL1	0.001	0.001	0.001	360.995	634.272	450.448	0.001	481.905	18.8784	0.000157584	0.0410311	hsa_circ_0007788
novel_circ_000486	ENSG00000198815	FOXJ3	0.001	0.001	0.001	528.983	582.844	294.17	0.001	468.666	18.8382	0.000269226	0.0442028	hsa_circ_0006848
novel_circ_000080	ENSG00000130939	UBE4B	0.001	0.001	0.001	607.616	479.99	317.152	0.001	468.253	18.8369	0.00021289	0.04196	hsa_circ_0005199
novel_circ_012140	ENSG00000114450	GNB4	0.001	0.001	0.001	371.718	531.417	289.574	0.001	397.57	18.6008	0.000187585	0.04196	hsa_circ_0001364
novel_circ_011992	ENSG00000082996	RNF13	0.001	0.001	0.001	457.499	301.708	422.87	0.001	394.026	18.5879	9.84e-05	0.0368374	hsa_circ_0067716
novel_circ_004310	ENSG00000136021	SCYL2	0.001	0.001	0.001	275.214	335.993	542.377	0.001	384.528	18.5527	0.000246536	0.0431722	hsa_circ_0006258
novel_circ_000164	ENSG00000142632	ARHGEF19	0.001	0.001	0.001	332.402	277.708	487.22	0.001	365.777	18.4806	0.000168128	0.0417147	hsa_circ_0003567
novel_circ_002693	ENSG00000189319	FAM53B	0.001	0.001	0.001	400.312	435.419	239.013	0.001	358.248	18.4506	0.000215976	0.04196	hsa_circ_0000267
novel_circ_003057	ENSG00000166889	PATL1	0.001	0.001	0.001	271.64	377.135	413.677	0.001	354.151	18.434	0.0001	0.0368374	hsa_circ_0004162
novel_circ_007011	ENSG00000074755	ZZEF1	0.001	0.001	0.001	403.886	370.278	284.978	0.001	353.047	18.4295	6.74e-05	0.034863	hsa_circ_0004767
novel_circ_000388	ENSG00000142687	KIAA0319L	0.001	0.001	0.001	357.421	229.709	436.659	0.001	341.263	18.3805	0.000222964	0.04196	hsa_circ_0011571
novel_circ_008106	ENSG00000166377	ATP9B	0.001	0.001	0.001	303.808	335.993	372.309	0.001	337.37	18.364	2.13e-05	0.0253285	hsa_circ_0048000
novel_circ_004568	ENSG00000196498	NCOR2	0.001	0.001	0.001	446.776	325.707	239.013	0.001	337.166	18.3631	0.000202246	0.04196	hsa_circ_0029308
novel_circ_001475	ENSG00000058668	ATP2B4	0.001	0.001	0.001	450.351	239.995	312.556	0.001	334.3	18.3508	0.000206825	0.04196	hsa_circ_0007167
novel_circ_005924	ENSG00000166855	CLPX	0.001	0.001	0.001	378.866	219.424	404.484	0.001	334.258	18.3506	0.000233552	0.04196	hsa_circ_0004374
novel_circ_012019	ENSG00000169359	SLC33A1	0.001	0.001	0.001	218.027	455.99	298.767	0.001	324.261	18.3068	0.00028571	0.0448147	hsa_circ_0001350
novel_circ_016982	ENSG00000135018	UBQLN1	0.001	0.001	0.001	203.73	318.85	404.484	0.001	309.022	18.2373	0.000254407	0.0435302	hsa_circ_0005142
novel_circ_010330	ENSG00000196090	PTPRT	0.001	0.001	0.001	350.273	181.71	390.695	0.001	307.559	18.2305	0.00036068	0.0484897	novel
novel_circ_008384	ENSG00000089639	GMIP	0.001	0.001	0.001	325.253	253.709	289.574	0.001	289.512	18.1433	3.26e-05	0.0295539	hsa_circ_0000918
novel_circ_014897	ENSG00000197442	MAP3K5	0.001	0.001	0.001	221.601	438.848	206.839	0.001	289.096	18.1412	0.000367874	0.0489488	hsa_circ_0006856
novel_circ_004523	ENSG00000139725	RHOF	0.001	0.001	0.001	353.847	185.139	326.345	0.001	288.444	18.1379	0.000264229	0.0442028	hsa_circ_0000450
novel_circ_016602	ENSG00000156787	TBC1D31	0.001	0.001	0.001	221.601	315.422	307.96	0.001	281.661	18.1036	8.25e-05	0.0361311	hsa_circ_0085438
novel_circ_006156	ENSG00000140612	SEC11A	0.001	0.001	0.001	253.769	267.423	303.363	0.001	274.852	18.0683	1.79e-05	0.0229692	hsa_circ_0000647
novel_circ_000649	ENSG00000172456	FGGY	0.001	0.001	0.001	371.718	215.995	234.417	0.001	274.043	18.064	0.00018295	0.04196	hsa_circ_0000075
novel_circ_002470	ENSG00000108239	TBC1D12	0.001	0.001	0.001	310.956	195.424	312.556	0.001	272.979	18.0584	0.000155235	0.0410311	hsa_circ_0008874
novel_circ_007683	ENSG00000141519	CCDC40	0.001	0.001	0.001	196.582	342.85	243.61	0.001	261.014	17.9938	0.000169302	0.0417147	hsa_circ_0008677
novel_circ_015652	ENSG00000106261	ZKSCAN1	0.001	0.001	0.001	264.492	229.709	280.381	0.001	258.194	17.9781	2.26e-05	0.0253285	novel
novel_circ_000712	ENSG00000116675	DNAJC6	0.001	0.001	0.001	164.414	370.278	229.821	0.001	254.837	17.9592	0.00036112	0.0484897	hsa_circ_0002454
novel_circ_014017	ENSG00000113140	SPARC	0.001	0.001	0.001	335.976	157.711	266.592	0.001	253.426	17.9512	0.00032563	0.0460652	hsa_circ_0004104
novel_circ_006767	ENSG00000039068	CDH1	0.001	0.001	0.001	210.878	202.281	344.731	0.001	252.63	17.9467	0.000190258	0.04196	novel
novel_circ_000828	ENSG00000137936	BCAR3	0.001	0.001	0.001	289.511	161.139	298.767	0.001	249.806	17.9304	0.000262395	0.0442028	hsa_circ_0006427
novel_circ_001952	ENSG00000181192	DHTKD1	0.001	0.001	0.001	260.917	202.281	266.592	0.001	243.264	17.8922	5.12e-05	0.0318601	hsa_circ_0004630
novel_circ_008847	ENSG00000115760	BIRC6	0.001	0.001	0.001	193.007	171.425	349.327	0.001	237.92	17.8601	0.000318857	0.0460652	hsa_circ_0008585
novel_circ_006829	ENSG00000140830	TXNL4B	0.001	0.001	0.001	153.691	325.707	229.821	0.001	236.406	17.8509	0.000309721	0.0456103	hsa_circ_0040414
novel_circ_002206	ENSG00000107643	MAPK8	0.001	0.001	0.001	246.621	212.567	248.206	0.001	235.798	17.8472	1.68e-05	0.0229692	hsa_circ_0002968
novel_circ_006127	ENSG00000086666	ZFAND6	0.001	0.001	0.001	178.711	339.421	188.453	0.001	235.528	17.8455	0.00027802	0.0442028	hsa_circ_0000642
novel_circ_001964	ENSG00000123240	OPTN	0.001	0.001	0.001	275.214	164.568	257.399	0.001	232.394	17.8262	0.000171294	0.0417147	hsa_circ_0007242
novel_circ_016883	ENSG00000137073	UBAP2	0.001	0.001	0.001	264.492	222.852	197.646	0.001	228.33	17.8008	4.7e-05	0.0318601	hsa_circ_0003496
novel_circ_012523	ENSG00000121892	PDS5A	0.001	0.001	0.001	221.601	226.281	229.821	0.001	225.901	17.7853	7.33e-07	0.00658107	hsa_circ_0008312
novel_circ_000366	ENSG00000160094	ZNF362	0.001	0.001	0.001	193.007	161.139	317.152	0.001	223.766	17.7716	0.000271852	0.0442028	hsa_circ_0009027
novel_circ_005016	ENSG00000100462	PRMT5	0.001	0.001	0.001	160.84	226.281	271.188	0.001	219.436	17.7434	0.000155611	0.0410311	hsa_circ_0031250
novel_circ_016981	ENSG00000135018	UBQLN1	0.001	0.001	0.001	167.988	209.138	266.592	0.001	214.573	17.7111	0.000118357	0.0374859	hsa_circ_0008207
novel_circ_006990	ENSG00000070444	MNT	0.001	0.001	0.001	264.492	229.709	147.085	0.001	213.762	17.7056	0.000208588	0.04196	novel
novel_circ_005149	ENSG00000151748	SAV1	0.001	0.001	0.001	167.988	174.853	280.381	0.001	207.741	17.6644	0.000181254	0.04196	hsa_circ_0007101
novel_circ_016899	ENSG00000198853	RUSC2	0.001	0.001	0.001	132.246	195.424	294.17	0.001	207.28	17.6612	0.000358388	0.0484897	hsa_circ_0002702
novel_circ_014363	ENSG00000204564	C6orf136	0.001	0.001	0.001	189.433	212.567	211.435	0.001	204.478	17.6416	9.43e-06	0.0211793	hsa_circ_0006109
novel_circ_007535	ENSG00000108510	MED13	0.001	0.001	0.001	193.007	267.423	151.682	0.001	204.037	17.6385	0.000181365	0.04196	hsa_circ_0002220
novel_circ_011652	ENSG00000036054	TBC1D23	0.001	0.001	0.001	146.543	154.282	298.767	0.001	199.864	17.6087	0.000356161	0.0484897	hsa_circ_0005605
novel_circ_017619	ENSG00000147044	CASK	0.001	0.001	0.001	207.304	243.423	147.085	0.001	199.271	17.6044	0.000148749	0.0410311	hsa_circ_0001917
novel_circ_014837	ENSG00000196569	LAMA2	0.001	0.001	0.001	164.414	178.282	252.803	0.001	198.499	17.5988	0.000117415	0.0374859	novel
novel_circ_004347	ENSG00000136052	SLC41A2	0.001	0.001	0.001	157.265	195.424	220.628	0.001	191.106	17.544	6.64e-05	0.034863	hsa_circ_0006260
novel_circ_015442	ENSG00000169902	TPST1	0.001	0.001	0.001	189.433	250.28	133.296	0.001	191.003	17.5432	0.000225818	0.04196	hsa_circ_0007672
novel_circ_014265	ENSG00000010017	RANBP9	0.001	0.001	0.001	146.543	150.854	271.188	0.001	189.528	17.5321	0.000274033	0.0442028	hsa_circ_0001578
novel_circ_017669	ENSG00000072501	SMC1A	0.001	0.001	0.001	128.672	205.71	229.821	0.001	188.067	17.5209	0.000215266	0.04196	hsa_circ_0001921
novel_circ_017391	ENSG00000181090	EHMT1	0.001	0.001	0.001	157.265	171.425	234.417	0.001	187.702	17.5181	0.0001	0.0368374	hsa_circ_0089715
novel_circ_008408	ENSG00000257103	LSM14A	0.001	0.001	0.001	142.968	157.711	257.399	0.001	186.026	17.5051	0.000225863	0.04196	hsa_circ_0006446
novel_circ_016224	ENSG00000168172	HOOK3	0.001	0.001	0.001	214.453	137.14	197.646	0.001	183.079	17.4821	0.000129042	0.0392945	hsa_circ_0084143
novel_circ_003731	ENSG00000082805	ERC1	0.001	0.001	0.001	185.859	157.711	197.646	0.001	180.405	17.4609	3.1e-05	0.0295539	hsa_circ_0006747
novel_circ_005451	ENSG00000127152	BCL11B	0.001	0.001	0.001	160.84	209.138	170.067	0.001	180.015	17.4578	4.36e-05	0.0318601	novel
novel_circ_013359	ENSG00000197603	C5orf42	0.001	0.001	0.001	114.375	226.281	197.646	0.001	179.434	17.4531	0.000299114	0.0455379	novel
novel_circ_016707	ENSG00000105339	DENND3	0.001	0.001	0.001	164.414	229.709	137.892	0.001	177.338	17.4361	0.000153914	0.0410311	novel
novel_circ_015140	ENSG00000008018	PSMB1	0.001	0.001	0.001	175.136	209.138	142.489	0.001	175.588	17.4218	8.45e-05	0.0361311	hsa_circ_0006107
novel_circ_004549	ENSG00000139697	SBNO1	0.001	0.001	0.001	135.82	209.138	174.664	0.001	173.207	17.4021	0.000107954	0.0368374	hsa_circ_0002510
novel_circ_015671	ENSG00000196411	EPHB4	0.001	0.001	0.001	146.543	174.853	193.049	0.001	171.482	17.3877	4.48e-05	0.0318601	hsa_circ_0081534
novel_circ_003633	ENSG00000110367	DDX6	0.001	0.001	0.001	167.988	202.281	142.489	0.001	170.919	17.383	7.07e-05	0.034863	hsa_circ_0004293
novel_circ_000935	ENSG00000134242	PTPN22	0.001	0.001	0.001	232.324	161.139	114.91	0.001	169.458	17.3706	0.000286858	0.0448147	hsa_circ_0000110
novel_circ_015581	ENSG00000001629	ANKIB1	0.001	0.001	0.001	142.968	219.424	137.892	0.001	166.762	17.3474	0.00015449	0.0410311	novel
novel_circ_010631	ENSG00000142197	DOPEY2	0.001	0.001	0.001	142.968	185.139	170.067	0.001	166.058	17.3413	4.01e-05	0.0313097	hsa_circ_0007193
novel_circ_009299	ENSG00000172985	SH3RF3	0.001	0.001	0.001	110.801	188.567	193.049	0.001	164.139	17.3246	0.000228987	0.04196	hsa_circ_0003523
novel_circ_004448	ENSG00000173064	HECTD4	0.001	0.001	0.001	167.988	161.139	160.874	0.001	163.334	17.3175	1.39e-06	0.00810727	hsa_circ_0002584
novel_circ_000207	ENSG00000117298	ECE1	0.001	0.001	0.001	157.265	164.568	165.471	0.001	162.435	17.3095	1.81e-06	0.00810727	hsa_circ_0000027
novel_circ_010228	ENSG00000078699	CBFA2T2	0.001	0.001	0.001	103.652	174.853	206.839	0.001	161.781	17.3037	0.000302748	0.0455379	novel
novel_circ_000818	ENSG00000067208	EVI5	0.001	0.001	0.001	182.285	130.283	170.067	0.001	160.878	17.2956	7.3e-05	0.034863	hsa_circ_0007950
novel_circ_009914	ENSG00000085449	WDFY1	0.001	0.001	0.001	157.265	205.71	101.121	0.001	154.699	17.2391	0.000302105	0.0455379	hsa_circ_0001102
novel_circ_005918	ENSG00000090487	SPG21	0.001	0.001	0.001	178.711	133.711	128.7	0.001	147.04	17.1659	7.6e-05	0.035019	hsa_circ_0003526
novel_circ_012474	ENSG00000169851	PCDH7	0.001	0.001	0.001	103.652	157.711	165.471	0.001	142.278	17.1184	0.000157278	0.0410311	novel
novel_circ_001335	ENSG00000116199	FAM20B	0.001	0.001	0.001	160.84	119.997	142.489	0.001	141.109	17.1064	5.14e-05	0.0318601	hsa_circ_0008653
novel_circ_004376	ENSG00000076555	ACACB	0.001	0.001	0.001	167.988	157.711	96.5247	0.001	140.741	17.1027	0.000219228	0.04196	hsa_circ_0028099
novel_circ_014027	ENSG00000055147	FAM114A2	0.001	0.001	0.001	117.949	191.996	101.121	0.001	137.022	17.064	0.000268574	0.0442028	hsa_circ_0007691
novel_circ_017111	ENSG00000165124	SVEP1	0.001	0.001	0.001	110.801	185.139	105.717	0.001	133.886	17.0306	0.000232371	0.04196	novel
novel_circ_016090	ENSG00000078674	PCM1	0.001	0.001	0.001	100.078	130.283	170.067	0.001	133.476	17.0262	0.000168848	0.0417147	hsa_circ_0002887
novel_circ_000454	ENSG00000084073	ZMPSTE24	0.001	0.001	0.001	146.543	119.997	128.7	0.001	131.747	17.0074	2.47e-05	0.0260801	hsa_circ_0008985
novel_circ_013656	ENSG00000175471	MCTP1	0.001	0.001	0.001	92.9295	164.568	128.7	0.001	128.732	16.974	0.000198734	0.04196	hsa_circ_0001512
novel_circ_008931	ENSG00000152527	PLEKHH2	0.001	0.001	0.001	92.9295	164.568	124.103	0.001	127.2	16.9567	0.00019787	0.04196	novel
novel_circ_010865	ENSG00000100330	MTMR3	0.001	0.001	0.001	125.097	154.282	101.121	0.001	126.834	16.9526	0.000107972	0.0368374	hsa_circ_0002954
novel_circ_000042	ENSG00000171735	CAMTA1	0.001	0.001	0.001	171.562	92.5694	114.91	0.001	126.347	16.947	0.000238021	0.0423395	hsa_circ_0008737
novel_circ_005991	ENSG00000137831	UACA	0.001	0.001	0.001	107.226	137.14	128.7	0.001	124.355	16.9241	3.96e-05	0.0313097	hsa_circ_0002250
novel_circ_006287	ENSG00000103126	AXIN1	0.001	0.001	0.001	100.078	119.997	151.682	0.001	123.919	16.919	0.000105583	0.0368374	hsa_circ_0005838
novel_circ_004864	ENSG00000118939	UCHL3	0.001	0.001	0.001	100.078	150.854	119.507	0.001	123.479	16.9139	0.000102954	0.0368374	hsa_circ_0000494
novel_circ_016195	ENSG00000077782	FGFR1	0.001	0.001	0.001	117.949	116.569	119.507	0.001	118.008	16.8485	3.79e-07	0.00658107	hsa_circ_0005564
novel_circ_004475	ENSG00000123066	MED13L	0.001	0.001	0.001	121.523	157.711	73.5426	0.001	117.592	16.8434	0.000370536	0.0489488	hsa_circ_0008151
novel_circ_008978	ENSG00000170802	FOXN2	0.001	0.001	0.001	135.82	85.7124	128.7	0.001	116.744	16.833	0.000155586	0.0410311	hsa_circ_0001002
novel_circ_000726	ENSG00000152763	WDR78	0.001	0.001	0.001	107.226	157.711	78.139	0.001	114.359	16.8032	0.000305979	0.0455379	novel
novel_circ_015302	ENSG00000106100	NOD1	0.001	0.001	0.001	103.652	106.283	128.7	0.001	112.878	16.7844	3.45e-05	0.0295539	hsa_circ_0079703
novel_circ_011407	ENSG00000173473	SMARCC1	0.001	0.001	0.001	160.84	82.2839	91.9282	0.001	111.684	16.7691	0.00032078	0.0460652	hsa_circ_0003602
novel_circ_014334	NA		0.001	0.001	0.001	92.9295	99.4264	137.892	0.001	110.083	16.7482	0.000110448	0.0368374	hsa_circ_0075832
novel_circ_004743	ENSG00000102763	VWA8	0.001	0.001	0.001	110.801	126.854	82.7354	0.001	106.797	16.7045	0.00011893	0.0374859	hsa_circ_0006049
novel_circ_001850	ENSG00000015171	ZMYND11	0.001	0.001	0.001	67.91	109.712	142.489	0.001	106.704	16.7032	0.000353854	0.0484897	hsa_circ_0017359
novel_circ_009840	ENSG00000144451	SPAG16	0.001	0.001	0.001	107.226	113.14	96.5247	0.001	105.63	16.6887	1.63e-05	0.0229692	hsa_circ_0004664
novel_circ_011410	ENSG00000173473	SMARCC1	0.001	0.001	0.001	139.394	78.8554	87.3318	0.001	101.861	16.6362	0.000232509	0.04196	hsa_circ_0001294
novel_circ_000892	ENSG00000116299	KIAA1324	0.001	0.001	0.001	121.523	92.5694	87.3318	0.001	100.475	16.6165	7.83e-05	0.035163	novel
novel_circ_016692	ENSG00000169398	PTK2	0.001	0.001	0.001	107.226	85.7124	101.121	0.001	98.0199	16.5808	3.41e-05	0.0295539	hsa_circ_0007521
novel_circ_010729	ENSG00000160218	TRAPPC10	0.001	0.001	0.001	89.3553	116.569	73.5426	0.001	93.1556	16.5074	0.000136523	0.0405626	hsa_circ_0003476
novel_circ_009651	ENSG00000064933	PMS1	0.001	0.001	0.001	75.0584	106.283	64.3498	0.001	81.8972	16.3215	0.000172737	0.0417147	hsa_circ_0004776
novel_circ_005830	ENSG00000157483	MYO1E	0.001	0.001	0.001	53.6132	95.9979	91.9282	0.001	80.5131	16.2969	0.000276631	0.0442028	hsa_circ_0004432
novel_circ_015473	ENSG00000071462	WBSCR22	0.001	0.001	0.001	64.3358	109.712	64.3498	0.001	79.4658	16.278	0.000249911	0.0431722	hsa_circ_0005588
novel_circ_016157	ENSG00000147421	HMBOX1	0.001	0.001	0.001	67.91	106.283	55.1569	0.001	76.4501	16.2222	0.000298119	0.0455379	hsa_circ_0083825
novel_circ_008961	ENSG00000068724	TTC7A	0.001	0.001	0.001	53.6132	92.5694	78.139	0.001	74.7739	16.1902	0.000207715	0.04196	hsa_circ_0003478
novel_circ_016896	ENSG00000164978	NUDT2	0.001	0.001	0.001	50.039	82.2839	87.3318	0.001	73.2182	16.1599	0.000249648	0.0431722	hsa_circ_0086754
novel_circ_009689	ENSG00000065413	ANKRD44	0.001	0.001	0.001	64.3358	65.1414	73.5426	0.001	67.6733	16.0463	1.47e-05	0.0229692	hsa_circ_0001087
novel_circ_011588	ENSG00000172340	SUCLG2	0.001	0.001	0.001	71.4842	37.7135	68.9462	0.001	59.3813	15.8577	0.00035839	0.0484897	hsa_circ_0003060
novel_circ_007353	ENSG00000033627	ATP6V0A1	0.001	0.001	0.001	42.8905	51.4275	82.7354	0.001	59.0178	15.8489	0.000320101	0.0460652	hsa_circ_0008179
novel_circ_001533	ENSG00000054392	HHAT	0.001	0.001	0.001	42.8905	65.1414	50.5605	0.001	52.8642	15.69	0.000125226	0.03879	novel
novel_circ_001464	ENSG00000077157	PPP1R12B	0.001	0.001	0.001	32.1679	47.999	55.1569	0.001	45.1079	15.4611	0.000228451	0.04196	novel
novel_circ_016151	ENSG00000012232	EXTL3	0.001	0.001	0.001	32.1679	27.428	36.7713	0.001	32.1224	14.9713	6.68e-05	0.034863	hsa_circ_0003885
